# Supplementary material for: UAS™—A Urine Preservative for Oncology Applications
Source: Cancers (Basel). 2023 Jun 8;15(12):3119. doi: 10.3390/cancers15123119 (PMC10296352; doi:10.3390/cancers15123119)
Supplement: Supplementary file 1 [file cancers-15-03119-s001.zip]

Archive with 1 entries (1 files):
- cancers-2354093-supplementary.pdf
